# Supplementary material for: Molecular Modeling of the Multiple-Substrate Activity of the Human Recombinant Intra-Melanosomal Domain of Tyrosinase and Its OCA1B-Related Mutant Variant P406L
Source: Int J Mol Sci. 2024 Mar 16;25(6):3373. doi: 10.3390/ijms25063373 (PMC10969854; doi:10.3390/ijms25063373)
Supplement: Supplementary file 1 [file ijms-25-03373-s001.zip]

Archive with 1 entries (1 files):
- ijms-2833151-supplementary.pdf
